# Supplementary material for: Sub-Diffraction Photoacoustic Microscopy Enabled by a Novel Phase-Shifted Excitation Strategy: A Numerical Study
Source: Sensors (Basel). 2026 Jan 12;26(2):498. doi: 10.3390/s26020498 (PMC12845858; doi:10.3390/s26020498)
Supplement: Supplementary file 1 [file sensors-26-00498-s001.zip]

Archive with 1 entries (1 files):
- sensors-4085003-supplementary.mp4
